# Supplementary material for: Mapping suitability for Buruli ulcer at fine spatial scales across Africa: A modelling study
Source: PLoS Negl Trop Dis. 2021 Mar 3;15(3):e0009157. doi: 10.1371/journal.pntd.0009157 (PMC7959670; doi:10.1371/journal.pntd.0009157)
Supplement: S1 Table — WM = weighted mean prediction across final ensemble model; LB = lower bound of prediction; UB = upper bound of prediction BU = Buruli Ulcer; MU = Mycobacterium ulcerans; CAR = Central African Republic; DRC = Democratic Republic of the Congo (XLSX) [file pntd.0009157.s019.xlsx]

## Sheet: Sheet1
COUNTRY	BU						MU						BU+MU
	Area predicted suitable (km2)			Population (thousands)			Area predicted suitable (km2)			Population (thousands)			Area predicted suitable (km2)			Population (thousands)
	WM	LB	UB	WM	LB	UB	WM	LB	UB	WM	LB	UB	WM	LB	UB	WM	LB	UB
Algeria	-	-	-	-	-	-	-	-	-	-	-	-	-	-	-	-	-	-
Angola	9100	5975	15400	398	266	630	22475	8225	41225	572	179	1085	3550	675	9775	218	52	485
Benin	7725	6825	8875	2212	1948	2782	9575	7400	11900	2681	1972	3500	4900	3625	6375	1479	1119	1945
Botswana	-	-	-	-	-	-	-	-	-	-	-	-	-	-	-	-	-	-
Burkina Faso	-	-	-	-	-	-	-	-	-	-	-	-	-	-	-	-	-	-
Burundi	-	-	25	-	-	3	100	100	325	5	5	59	-	-	-	-	-	-
Cameroon	60925	49350	74375	6918	6236	7559	66300	48850	84700	6230	5444	7112	37675	26425	50850	5453	4779	6209
Cape Verde	-	-	-	-	-	-	-	-	-	-	-	-	-	-	-	-	-	-
CAR	1900	1350	3525	687	629	905	-	-	-	-	-	-	-	-	-	-	-	-
Chad	-	-	-	-	-	-	-	-	-	-	-	-	-	-	-	-	-	-
Comoros	-	-	-	-	-	-	-	-	-	-	-	-	-	-	-	-	-	-
Congo	16050	12100	21775	2789	2106	2953	28550	14450	52075	2063	1760	2515	7350	4500	12025	1787	1675	2008
Côte d'Ivoire	45925	37625	56800	4908	3865	7208	41575	27425	62075	4132	2367	6370	20500	12850	32700	1828	1107	3533
DRC	96200	74800	122450	14614	13097	15710	50900	29450	76175	12102	10698	13518	24750	14625	36300	10107	8677	10913
Djibouti	-	-	-	-	-	-	-	-	-	-	-	-	-	-	-	-	-	-
Egypt	-	-	-	-	-	-	-	-	-	-	-	-	-	-	-	-	-	-
Equatorial Guinea	50	-	375	1	-	7	300	25	1625	3	0	26	-	-	25	-	-	0
Eritrea	-	-	-	-	-	-	-	-	-	-	-	-	-	-	-	-	-	-
Ethiopia	-	-	-	-	-	-	-	-	-	-	-	-	-	-	-	-	-	-
Gabon	14425	7175	23600	490	185	690	32725	21850	51725	339	280	616	6150	2350	12325	205	145	332
Gambia	-	-	-	-	-	-	-	-	-	-	-	-	-	-	-	-	-	-
Ghana	30600	23350	39150	8860	6274	10175	37200	29700	46725	9237	6338	12094	19425	14175	27050	6169	4233	8251
Guinea	1225	525	3700	188	91	513	-	-	50	-	-	2	-	-	25	-	-	2
Guinea-Bissau	-	-	25	-	-	0	-	-	-	-	-	-	-	-	-	-	-	-
Juan de Nova Island	-	-	-	-	-	-	-	-	-	-	-	-	-	-	-	-	-	-
Kenya	2200	1400	2950	484	261	873	800	600	1500	100	65	212	425	325	800	49	25	120
Lesotho	-	-	-	-	-	-	-	-	-	-	-	-	-	-	-	-	-	-
Liberia	13375	8500	20875	787	587	1271	700	325	1500	83	47	171	600	325	1400	79	47	166
Libya	-	-	-	-	-	-	-	-	-	-	-	-	-	-	-	-	-	-
Madagascar	-	-	125	-	-	43	-	-	-	-	-	-	-	-	-	-	-	-
Malawi	-	-	-	-	-	-	-	-	50	-	-	10	-	-	-	-	-	-
Mali	-	-	-	-	-	-	-	-	-	-	-	-	-	-	-	-	-	-
Mauritania	-	-	-	-	-	-	-	-	-	-	-	-	-	-	-	-	-	-
Mauritius	-	-	-	-	-	-	-	-	-	-	-	-	-	-	-	-	-	-
Mayotte	-	-	-	-	-	-	-	-	-	-	-	-	-	-	-	-	-	-
Morocco	-	-	-	-	-	-	-	-	-	-	-	-	-	-	-	-	-	-
Mozambique	50	-	700	1	-	32	-	-	-	-	-	-	-	-	-	-	-	-
Namibia	-	-	-	-	-	-	-	-	-	-	-	-	-	-	-	-	-	-
Niger	-	-	-	-	-	-	-	-	-	-	-	-	-	-	-	-	-	-
Nigeria	50050	37575	66850	25355	17973	33013	85350	68775	102850	38134	33105	43750	31950	21200	44625	18037	12631	23299
Réunion	-	-	-	-	-	-	-	-	-	-	-	-	-	-	-	-	-	-
Rwanda	-	-	-	-	-	-	150	-	875	40	-	233	-	-	-	-	-	-
Saint Helena	-	-	-	-	-	-	-	-	-	-	-	-	-	-	-	-	-	-
STP	-	-	-	-	-	-	-	-	-	-	-	-	-	-	-	-	-	-
Senegal	-	-	-	-	-	-	-	-	-	-	-	-	-	-	-	-	-	-
Seychelles	-	-	-	-	-	-	-	-	-	-	-	-	-	-	-	-	-	-
Sierra Leone	15200	10800	22625	1280	969	1897	4175	2350	8275	386	276	829	3100	1400	6600	271	166	652
Somalia	-	-	-	-	-	-	-	-	-	-	-	-	-	-	-	-	-	-
South Africa	-	-	-	-	-	-	-	-	75	-	-	5	-	-	-	-	-	-
South Sudan	-	-	125	-	-	2	-	-	-	-	-	-	-	-	-	-	-	-
Sudan	-	-	-	-	-	-	-	-	-	-	-	-	-	-	-	-	-	-
Swaziland	-	-	-	-	-	-	-	-	-	-	-	-	-	-	-	-	-	-
Togo	5075	4000	7075	1195	796	1784	5675	4975	7625	827	718	1015	2850	2100	4175	438	306	623
Tunisia	-	-	-	-	-	-	-	-	-	-	-	-	-	-	-	-	-	-
Uganda	75	25	225	10	3	50	-	-	150	-	-	19	-	-	-	-	-	-
Tanzania	3475	1900	6925	1165	332	2586	1500	875	4725	92	54	648	-	-	625	-	-	427
Western Sahara	-	-	-	-	-	-	-	-	-	-	-	-	-	-	-	-	-	-
Zambia	-	-	-	-	-	-	-	-	-	-	-	-	-	-	-	-	-	-
Zimbabwe	-	-	-	-	-	-	-	-	-	-	-	-	-	-	-	-	-	-
